# Supplementary material for: Crystal structure of dopamine D1 receptor in complex with G protein and a non-catechol agonist
Source: Nat Commun. 2021 Jun 3;12:3305. doi: 10.1038/s41467-021-23519-9 (PMC8175458; doi:10.1038/s41467-021-23519-9)
Supplement: Supplementary file 4 — Source Data [file 41467_2021_23519_MOESM4_ESM.xlsx]

## Sheet: Sheet1
Log [Agonist]	Compound 1		Dopamine
-5	3.8792	3.86911	5.86836	7.00951
-5.5	4.03918	3.83363	5.34661	5.55592
-6	4.25726	4.0297	4.22701	4.63725
-6.5	3.86167	3.72204	2.62155	2.30633
-7	3.83702	3.64491	1.18848	1.0998
-7.5	3.35103	3.49447	0.596404	0.368462
-8	2.85093	3.32506	0.301271	0.317435
-8.5	2.05584	1.69595	0.275989	0.260993
-9	0.96888	1.0977	0.244914	0.310787
-9.5	0.398952	0.42554	0.339812	0.23972
-10	0.414592	0.36703	0.311466	0.329128
-10.5	0.386469	0.159754	0.395235	0.308029
-11	0.211921	0.330468	0.214724	0.33846
-11.5	0.259055	0.213494	0.259942	0.234358
-12	0.26598	0.288094	0.254987	0.264518
-12.5	0.424505	0.218346	0.197215	0.292634
-13	0.266183	0.259619	0.262531	0.253742
-13.5	0.215147	0.35378	0.328782	0.252018
-14	0.326063	0.250937	0.27312	0.195635
-14.5	0.335326	0.365108	0.372679	0.301061
-15	0.367388	0.296524	0.3399	0.307139
